# Supplementary material for: Synthesis of the Antimicrobial Peptide Murepavadin Using Novel Coupling Agents
Source: Biomolecules. 2024 Apr 27;14(5):526. doi: 10.3390/biom14050526 (PMC11117477; doi:10.3390/biom14050526)
Supplement: Supplementary file 1 [file biomolecules-14-00526-s001.zip]

Archive with 1 entries (1 files):
- biomolecules-2975195-supplementary.pdf
